# Supplementary material for: Seed abortion caused by the combination of two duplicate genes in the progeny from the cross between Oryza sativa and Oryza meridionalis
Source: Breed Sci. 2024 Apr 2;74(2):146–58. doi: 10.1270/jsbbs.23084 (PMC11442109; doi:10.1270/jsbbs.23084)
Supplement: Supplementary file 1 — Supplemental Tables [file 74_146_s1.xlsx]

## Sheet: Suppl Table 1
	Supplemental Table 1. Primer sequences of DNA markers designed for linkage analysis of the SDV1 gene
						Location on chromosome 6 of
						O. sativa			O. meridionalis
		Kind of				NC_029261.1			CM002529.2
	Marker name	DNA marker		Primer sequence		From	To		From	To		Source
	KGC6_10.09	Indel	F	TAGTCCTACGAAAACCCCTACTAGA		10090008	10090165		10302839	10302974		Toyomoto et al. (2019)
			R	TTCCACGCACTAATACTACTACCTC
	KGC6_10.87	Indel	F	TGCCTAGGAAACACTATACCATTCC		10873611	10873844		10937720	10937931		This study
			R	TCCCTCCTTAGTGCTACCGT
	KGC6_11.53	Indel	F	AGTCGTCGATGGAGGTGGT		11537377	11537501		11623656	11623792		This study
			R	ATCAAAGAAATCGCGACGAA
	KGC6_11.67	Indel	F	ACTCAGAGTATGATTTTCCATTTTCAA		11679076	11679182		11760437	11760554		This study
			R	GGAAACATGAATAAGTGGGAGTAAAA
	KGC6_11.71	Indel	F	TCCAACGGTATATCGAGAATGCA		11711531	11711647		11785962	11786108		This study
			R	AGGTGCACTCATGAAGGTGG
	KGC6_11.732	Indel	F	GACCAACAGATGGTACTGAAACAAT		11732023	11732108		11805550	11805644		This study
			R	CTTGAAGCAGACACAGTTAAATGAA
	KGC6_11.736	Indel	F	CCTTTTCCCTCCGTGCTCAA		11736377	11736473		11810431	11810514		This study
			R	GCGATGAACATAGAAGGATGGG
	KGC6_11.737	Indel	F	TGTGAAGGATCGAAACTGAGAATTA		11737069	11737279		11812285	11812505		This study
			R	GTACCTTACGTTTGGGCCAAA
	KGC6_11.74	Indel	F	TTTCGTAGGCAACAATCAACAC		11740467	11740581		11815745	11815875		This study
			R	AGCTACTACTACGATTCCTGGCTCT
	KGC6_11.84	Indel	F	ACCTTTGAGTAACAAAGAGCAAAAA		11840531	11840646		11820586	11820710		This study
			R	CTGAGGTCTACACGTCGATCA
	KGC6_11.87	Indel	F	AGGGAGGGGAGGATGAGAAC		11871146	11871292		11838614	11838713		This study
			R	TGAGCACCTCCAAAATGAGTGA
	KGC6_12.02	Indel	F	TTGATTTTGGGAAACATCAGGTAGC		12020476	12020625		11989283	11989423		Toyomoto et al. (2019)
			R	AGCATGGTAATTTCATCGGATTCAA
	KGC6_13.00	Indel	F	CATTCGCATGGTAGCCTTTTCTTAT		13008017	13008169		13089113	13089286		Toyomoto et al. (2019)
			R	CATAGGTGCCACAAGAGAAATCTTC
	KGC6_22.19	Indel	F	ACAAAATATGCTTTCTTCGTGCGTA		22191370	22191498		23122124	23122264		Toyomoto et al. (2019)
			R	GCACTCAACTGTATCGTCTTTGAAA

## Sheet: Suppl Table 2
	Supplemental Table 2. Primer sequences of DNA markers designed or modified for linkage analysis of the SDV2 gene
						Location on chromosome 4 of
						O. sativa			O. meridionalis
		Kind of				NC_029259.1			CM002527.2
	Marker name	DNA marker		Primer sequence		From	To		From	To		Source
	KGC4_18.15	Indel	F	TAAATTTTCTTGGCGCATACATAAG		18159355	18159555		17050609	17050787		This study
			R	ACATATACATTCCACCGTATTCTCC
	RM185	SSR	F	AGGAGGCGACGGCGATGTCCTC		18751715	18751912		17594902	17595093		Temnykh et al. (2000)
			R	AGTTGTTGGGAGGGAGAAAGGCC
	KGC4_19.95	Indel	F	ATATGATGCAAATTCTGGCGATAAG		19555476	19555557		18451261	18451354		This study
			R	CTAACACGAGGAAGACCAGCATAAT
	KGC4_20.12	Indel	F	GAACTATAGACCTTCCGTTGCTACC		20124931	20125075		19038421	19038592		This study
			R	AATAGAGCGATGAGTTTATGGGTTT
	KGC4_20.55	Indel	F	GTGCAACTTGTAAGCTCTTATAGTAT		20550612	20550770		19510381	19510579		This study
			R	GATATCCTTCTACACCTTTGCAGAC
	KGC4_20.67	Indel	F	GCACTAACACTACGTCCATTTCTTT		20671893	20672033		19631624	19631735		This study
			R	ATGCTTGCTAACTCACATAAGCATC
	KGC4_21.00	Indel	F	GCATTCTAGTTCAAGAATTTGACAAT		21008494	21008640		19948956	19949087		This study
			R	AATATCCACAGGATTGCTCTATGTG
	KGC4_21.33	Indel	F	CACTGAAATTATGATGTGCCTACAC		21336358	21336461		20232529	20232645		This study
			R	AGATGGCCACATGTTTCAAATACTA
	KGC4_21.54	Indel	F	ACTATCTCCAGTCATAAATAAGTGATGT		21548621	21548835		20458759	20458936		This study
			R	GGCACGGTCACTAATACACTTCTAT
	KGC4_22.07	Indel	F	GACTTTGATCCTAGAATTATGCCTTT		22076840	22076985		20971500	20971673		This study
			R	ATGCATTACGCCTTTTAATTTACAC
	Supplemental Literature Cited
	Temnykh, S., W. D. Park, N. Ayres, S. Cartinhour, N. Hauck, L. Lipovich, Y. G. Cho, T. Ishii and S. R. McCouch (2000) Mapping and genome organization of
	microsatellite sequences in rice (Oryza sativa L.). Theor Appl Genet 100: 697–712.

## Sheet: Supple Table 3
	Supplemental Table 3. Homologous DNA sequences of genes located on duplicate segment on chromosomes 6 and 4 of eight AA genome Oryza species
								Conserved sequences in a
			Genesb					O. sativa					O. rufipogon					O. nivara					O. meridionalis					O. glaberrima					O. barthii					O. glumaepatula					O. longistaminata
	Location		Chromo-	Loca-	Length			Chromo-		Loca-			Chromo-		Loca-			Chromo-		Loca-			Chromo-		Loca-			Chromo-		Loca-			Chromo-		Loca-			Chromo-		Loca-			Chromo-		Loca-
		Name	some	tion (kb)	(base)	Strand		some		tion (kb)	Strand		some		tion (kb)	Strand		some		tion (kb)	Strand		some		tion (kb)	Strand		some		tion (kb)	Strand		some		tion (kb)	Strand		some		tion (kb)	Strand		some		tion (kb)	Strand
	Upstream of dupricate region
		LOC_Os06g20320	6	11676	5140	+		6		11676	+		6		11881	+		6		11334	+		6		11758	+		6		11044	+		6		10926	+		6		11878	+		3		34719	-
		LOC_Os06g20340	6	11687	3736	-		6		11687	-		6		11905	-		6		11346	-		6		11769	-		6		11058	-		6		10940	-		6		11897	-		3		34706	+
		LOC_Os06g20354	6	11693	2248	+		6		11693	+		6		11923	+		6		11351	+		6		11770	+		6		11064	+		6		10946	+		6		11903	+		3		34701	-
		LOC_Os06g20410	6	11734	8791	-		6		11734	-		6		11964	-		6		11394	-		6		11807	-		6		11108	-		6		10983	-		6		11940	-		3		34651	+
		LOC_Os06g20430	6	11741	3896	-		6		11741	-		6		11970	-		6		11400	-		6		11816	-		6		11118	-		6		10993	-		6		11949	-		3		34641	+
	Duplicate segment on chromosomes 6 and 4
		LOC_Os06g20470	6	11752	324	+		6		11752	+		6		12029	+		6		11470	+		4		19942	-		4		18123	-		4		18147	-		4		19630	-		11		2164	-
								6		11795	+		6		12129	+		6		11522	+
								4		21001	-		6		12082	+		6		11423	+
													6		12182	+		4		20186	-
													6		11982	+
													4		21157	-
		LOC_Os06g20480	6	11761	1213	+		6		11761	+		6		11990	+		6		11432	+		4		19934	-		4		18115	-		4		18139	-		4		19622	-		11		2157	-
								6		11811	+		6		12090	+		6		11530	+				36% coverage																				42% coverge
								4		20993	-		6		12190	+		6		11490	+
													6		12149	+		4		17695	-
													6		12049	+		4		20177	-
													4		21148	-
		LOC_Os06g20500	6	11787	5652	-		6		11787	-		6		12022	-		6		11516	-		4		19891	+		4		18095	+		4		18119	+		4		19597	+		11		2129	+
								3		18608	-		6		12122	-		6		11462	-
								4		20967	+		6		12176	-		4		20155	+
													6		12076	-
													4		21119	+
		LOC_Os06g20530	6	11795	330	+		6		11795	+		6		12029	+		6		11470	+		4		19942	-		4		18123	-		4		18147	-		4		19630	-		11		2164	-
								6		11752	+		6		12129	+		6		11522	+
								4		21001	-		6		12082	+		6		11423	+
													6		12182	+		4		20186	-
													6		11982	+
													4		21157	-
		LOC_Os06g20550	6	11829	420	-		6		11829	-		6		12205	-		6		11545	-		4		19900	+				No hit					No hit			4		19608	+		11		2141	+
								6		11775	-		6		12005	-		6		11446	-
								3		18596	-		6		12105	-		6		11504	-
								4		20978	+		6		12165	-		4		17678	+
													6		12065	-		4		20163	+
													4		21131	+
	Downstream of dupricate region
		LOC_Os06g20570	6	11844	3824	-		6		11844	-		6		12219	-		6		11559	-		6		11824	-		6		11126	-		6		11001	-		6		11975	-		6		17465	-
		LOC_Os06g20610	6	11867	2825	+		6		11867	+		6		12238	+		6		11578	+		6		11835	+		6		11990	+		6		11019	+		6		11990	+		6		17474	+
		LOC_Os06g20620	6	11877	4240	+		6		11877	+		6		12246	+		6		11586	+		6		11842	+		6		11158	+		6		11033	+		6		12004	+		6		17514	+
		LOC_Os06g20860	6	12053	2923	-		6		12053	-		6		12431	-		6		11748	-		6		12028	-		6		11314	-		6		11189	-		6		12213	-		6		17672	-
		LOC_Os06g20870	6	12058	3693	-		6		12058	-		6		12436	-		6		11753	-		6		12033	-		6		12218	-		6		11194	-		6		12218	-		6		17682	-
	a Homogous DNA sequences detected by NCBI discounituous megablast with Query cover more than 80% and Percent identity more than 80% are shown. DNA sequence information of each chromosome of each species is listed in Supplemental Table 4.
	b Gene infomation is cited from Rice Genome Annotation Project (http://rice.uga.edu/). Five genes upstream and downstream of duplicate segments are listed as references

## Sheet: Supple Table 4
	Supplemental Table 4. DNA sequences used as subject in Table 6 and Supplemental Table 3
			Oryza species
	Chromosome		O. sativa		O. rufipogon		O. nivara		O. glaberrima		O. barthii		O. glumaepatula		O. meridionalis		O. longistaminata
	2														CM002525.2
	3		NC_029258.1														CM020180.1
	4		NC_029259.1		CM042206.1		CM002506.2		NC_068329.1		CM002645.2		CM002518.2		CM002527.2
	6		NC_029261.1		CM042208.1		CM002508.2		NC_068331.1		CM002647.2		CM002520.2		CM002529.2		CM020183.1
	8														CM002531.2
	11																CM020188.1

## Sheet: Suppl Table 5
	Supplemental Table 5. Isolated or DNA-marker tagged genes causing seterility found in distant crosses located on chorosomes 4 and 6, partially cited from Li et al. (2020)
							Gene location
								Os-Nipponbare-	Tagging DNA markers
	Gene		Cross				Chromo-	Reference-	or
	name				Gene action or aborted gamete	Abored allele	some	IRGSP-1.0 (Mb)	MSU gene ID	Reference
	S1	O. sativa		O. glaberrima	gametic eliminator	O. sativa	6	2	RM19350 and RM19369	Koide et al. (2018)
					♂/♀
	DPL2	O. sativa japonica		O. sativa indica	loss of function of		6	4.2	LOC_Os06g08510	Mizuta et al. (2010)
					duplicated genes (DPL1 and DPL2)
					causes ungerminating pollen
					♂
	S5	O. sativa japonica		O. sativa indica	egg killer	O. sativa japonica	6	5.75	Cosegregate with J14	Ji et al. (2005)
					♀					Yang et al. (2012)
	Cif1	O. sativa		O. rufipogon	unidirectional cross-incompatibility		6		Cif1 is inked closely with	Koide et al. (2008)
	Cif2								wx located on 1.76Mb
	cim
	Su-Cif								Cif2, Su-Cif and cim are	Matsubara et al. (2003)
									linked closely with
									HD1 located on 9.33Mb.
	S6	O. sativa		O. rufipogon	gametic eliminator	O. sativa	6	12.44-21.00	RM3183 and RM3498	Koide et al. (2008a)
					♂/♀
	S44	O. sativa		O. longistaminata	♀	O. sativa	6	30	RM176	Zhao et al. (2012 )
	S8	O. sativa cv. Taichung 65		O. sativa cv. CHMRF-1	♀	O. sativa cv. Taichung 65	6	30.32-31.00	RM412 and RM141	Singh et al. 2006
	S38	O. sativa		O. glaberrima	♂	O. sativa	4	0.05	RM16251	Xu et al. (2014)
	S28	O. sativa		O. glumaepatla	loss of function of		4	14.7-16.4	S28-7 and S28_SSR20	Yamagata et al. (2010)
					duplicated genes (S27 and S 28)
					causes pollen sterility
					♂
	DGS1	O. sativa		O. nivara	loss of function of	O. sativa	4	19.37-19.43	RM16862 and RM16867	Nguyen et al. (2017)
					duplicated genes (DGS1 and DGS2)
					causes pollen sterility
					♂
	S9	O. sativa cv.USSR5		O. sativa cv Guangjie 9	♀	O. sativa cv.USSR5	4	19.90 -20.12	RM5586 and RM5479	Zhao et al. (2006)
	S2	O. sativa		O. glaberrima	gametic eliminator	O. glaberrima	4	22.60-23.54	S2-1 and S2_10	Zin Mar et al. (2021)
					♂/♀
	Supplemental Literature Cited
	Ji, Q., J. Lu, Q. Chao, M. Gu and M. Xu (2005) Delimiting a rice wide-compatibility gene S5n to a 50 kb region. Theor Appl Genet 111: 1495–1503.
	Koide, Y., M. Ikenaga, N. Sawamura, D. Nishimoto, K. Matsubara, K. Onishi, A. Kanazawa and Y. Sano (2008a) The evolution of sex-independent transmission ratio distortion involving multiple allelic interactions at a single locus in rice. Genetics 180: 409–420.
	Koide, Y., A. Ogino, T. Yoshikawa, Y. Kitashima, N. Saito, Y. Kanaoka, K. Onishi, Y. Yoshitake, T. Tsukiyama, H. Saito et al. (2018) Lineage-specific gene acquisition or loss is involved in interspecific hybrid sterility in rice. Proc Natl Acad Sci USA 115: E1955–E1962.
	Li, J., J. Zhou, Y. Zhang, Y. Yang, Q. Pu and D. Tao (2020) New insights into the nature of interspecific hybrid sterility in Rice. Front Plant Sci 11: 555572.
	Singh, S.P., R.M. Sundaram, S.K. Biradar, M.I. Ahmed, B.C. Viraktamath and E.A. Siddiq (2006) Identification of simple sequence repeat markers for utilizing wide-compatibility genes in inter-subspecific hybrids in rice (Oryza sativa L.). Theor Appl Genet 113: 509–517.
	Xu, P., J. Zhou, J. Li, F. Hu, X. Deng, S. Feng, G. Ren, Z. Zhang, W. Deng and D. Tao (2014) Mapping three new interspecific hybrid sterile loci between Oryza sativa and O. glaberrima. Breed Sci 63: 476–482.
	Yamagata, Y., E. Yamamoto, K. Aya, K.T. Win, K. Doi, Sobrizal, T. Ito, H. Kanamori, J. Wu, T. Matsumoto et al. (2010) Mitochondrial gene in the nuclear genome induces reproductive barrier in rice. Proc Natl Acad Sci USA 107: 1494–1499.
	Yang, J., X. Zhao, K. Cheng, H. Du, Y. Ouyang, J. Chen, S. Qiu, J. Huang, Y. Jiang, L. Jiang et al. (2012) A killer-protector system regulates both hybrid sterility and segregation distortion in rice. Science 337: 1336–1340.
	Zhao, J., J. Li, P. Xu, J. Zhou, F. Hu, X. Deng, W. Deng and D. Tao (2012) A new gene controlling hybrid sterility between Oryza sativa and Oryza longistaminata. Euphytica 187: 339–344.
	Zin Mar, M., Y. Koide, M. Ogata, D. Kuniyoshi, Y. Tokuyama, K. Hikichi, M. Obara and Y. Kishima (2021) Genetic mapping of the gamete eliminator locus, S2, causing hybrid sterility and transmission ratio distortion found between Oryza sativa and Oryza glaberrima cross combination. Agriculture 11: 268.
